# Supplementary material for: Two adhesive systems cooperatively regulate axon ensheathment and myelin growth in the CNS
Source: Nat Commun. 2019 Oct 22;10:4794. doi: 10.1038/s41467-019-12789-z (PMC6805957; doi:10.1038/s41467-019-12789-z)
Supplement: Supplementary file 12 — Source Data [file 41467_2019_12789_MOESM12_ESM.xlsx]

## Sheet: Fig1
b									c			d
3 dpf			4dpf			10 dpf
	cell bodies/myelinated area			cell bodies/myelinated area			cell bodies/myelinated area		3dpf	4dpf		wt	Cntn1b KO	Caspr KO
wt			wt			wt			0	0		23.5294	13.6364	52.6316
001	0		001	0		003	0		16.3139	4.69545		63.6364	26.6667	55.5556
002	16.3139		003	4.69545		007	0		5.73292	0		35.7143	14.8148	5
003	5.73292		006	0		008	3.64358		18.3147	0
004	18.3147		013	0		010	0		14.2002	0
008	14.2002		014	0		013	0		16.1781	0
009	16.1781		015	0		Nfascb_I	0		0	0
006	0		018	0		Nfascb_III	0		0	0
007	0		019	0		Nfascb_IV	7.98549			1.88993
			020	1.88993		CKO_VI	7.35306
Cntn1b			Cntn1b			Cntn1b
002	73.8225		005	41.6631		001	27.9133
004	13.577		007	0		002	46.3525
007	28.5358		009	11.1299		016	28.8362
008	82.0832		026	0		004	83.9161
009	9.35734		002	19.115		008	65.1455
010	35.1808		025	0		012	80.689
			032	25.2855		001	109.09
			034	6.26263		002	52.633
			011	0		006	78.337
			031	9.75376
Caspr			Caspr			Caspr
IV	46.3812		IX	93.8455		V	110.624
V	75.2015		VI	77.7063		VIII	93.1504
VIII	59.1798		X	77.9217		XI	79.9154
XI	39.4659		XIII	120.017		II	92.0024
XVI	21.5914		V	112.54		VIII	61.5837
III	35.4473		IX	55.9193		XII	75.4962
IV	48.6179		VIII	114.086		XIII	106.818
VII	76.4163		XIII	186.479
			XVI	94.7572
			XXI	72.8301
Nfascb			Nfascb			Nfascb
II	32.0685		XI	24.6567		V	12.9312
III	32.6225		XVIII	16.2479		VII	105.675
V	51.9889		XX	60.7862		XI	102.783
X	70.3231		XXIII	37.5716		XX	48.0477
XII	64.3246		XXIV	62.3414		XXII	38.2381
XXII	13.8004		III	38.0431		XXIII	113.632
VIII	61.9918		VII	99.1937		XXVII	131.52
			XI	58.3784		XI	84.117
						XII	44.7083
MAG			MAG			MAG KO
001	0		006	0		004	0
002	34.6637		008	0		011	0
003	20.4218		010	0		012	0
005	5.84016		016	0		005	2.97608
006	6.56825		011	0		007	2.83276
III	18.8902		007	0		008	1.62337
VIII	0		009	0		IV	2.71208
XIII	5.03061		010	2.41282		IX	3.40374
			021	0		VI	4.35444
MAGxCntn1b			MAGxCntn1b			MAGxCntn1b KO
001	69.5597		003	9.90908		001	17.7724
002	38.0245		005	0		005	0
004	93.5999		009	62.1032		015	5.36472
006	58.61		012	21.8426		016	11.7918
001	11.2085		002	41.1075		002	6.80743
002	91.8144		004	18.6908		006	0
003	49.5361		008	0		011	8.23886
004	36.702		022	22.4043
			012	8.61385
MAGxCaspr			MAGxCaspr			MAGxCaspr KO
I	29.866		I	13.9464		VIII	0
VIII	63.6955		II	53.995		XI	5.25193
X	73.4831		IX	62.4779		XIII	1.90133
XV	17.0735		V	21.5151		XIV	2.33667
II	78.222		XVI	4.33667		III	11.4655
IX	62.9596		XV	100.931		VIII	0
VI	17.9776		XXII	39.4421		I	0
VII	41.4995		III	59.9863
			XII	41.6067

## Sheet: Fig2
b								d									h								j
Myelinated area [um2x1000]								Sheath length [um]									extension rates [um/h]
wt	Cntn1b KO	Caspr KO	Nfascb KO	MAG KO	MAGxCntn1 KO	MAGxCaspr KO		wt	Cntn1b KO	Caspr KO	Nfasc KO	MAG KO	MAGxCntn1 KO	MAGxCaspr KO			wt	Cntn1b KO	Caspr KO	MAG KO	MAG x Cntn1b KO	MAG x Caspr KO
7700.7	7165.05	5966.16	8016.95	6833.48	4501.37	4727.42		21.6157	20.3288	17.165	16.431	10.8368	9.24	8.6375			0.99	0.264	0.45	0.984	0.258	0.69
7896.71	6903.62	7514.73	7132.92	5941.72	6087.54	5712.18		24.0147	25.5612	19.5068	16.923	14.4617	9.21183	9.4185			1.446	0.666	0.762	0.81	0.552	0.45
8233.66	6935.73	5130.43	5815.47	5119.39	5592.09	5259.48		26.085	18.8723	23.7747	19.1147	15.1433	9.293	9.74383			0.546	0.438	0.408	1.272	0.264	0.642
8849.88	7745.83	6956.34	7733.21	6720.24	5088.28	4279.6											1.002	0.666	0.918	0.582	0.066	0.258
6718.96	5679.59	6332.85	5677.79	7060.24	5875.94	5233.08											0.798	0.462	0.666	0.948	0.138	0.21
7692.76	7807.76	8477.25	6810.49	6160.02	5705.1	4306.49											1.008	0.39	0.744	1.056	0.636	0.552
7500.17	8433.39	6740.46	7908.81	7374.41	4855.04	3937.49											1.56	0.744	1.482	0.804	0.24	0.6
8217.73	8169.79		6537.98	5875.89													0.768	0.528	0.768	1.038	0.096	0.42
7608.4	6637.99		8360.32	6889.52													0.954	0.798	1.866	0.69	0.408	0.246
																	1.65	0.984	0.492	0.726	1.212	0.282
																	1.296	2.028	0.552	0.516	0.672	0.204
																	1.242	0.942	0.684	0.402	0.306	0.294
																	0.726	1.518	0.528	0.456	0.33	0.36
								f									1.5	1.266	0.288	0.726	0.264	0.162
																	1.158	1.068	0.684	0.81	0.294	0.522
f
Sheath length wt																		Sheath length cntn1b-/-mag-/-
time [h]	Sheath length [um]																	time [h]	Sheath length [um]
	Sheath1	Sheath2	Sheath3	Sheath4	Sheath5	Sheath6	Sheath7	Sheath8	Sheath9	Sheath10	Sheath11	Sheath12	Sheath13	Sheath14	Sheath15				Sheath1	Sheath2	Sheath3	Sheath4	Sheath5	Sheath6	Sheath7	Sheath8	Sheath9	Sheath10	Sheath11	Sheath12	Sheath13	Sheath14	Sheath15
0		12.116		12.033	12.347	28.897			14.093		7.819	14.27	21.598	13.457	22.334			0	9		7.278	6.55	5.904		6.215	5.913		5.439	8.26	14.313	15.219	22.222	8.247
0.5		12.89		13.818	12.539	29.536			15.399		8.119	15.07	21.275	13.772	21.927			0.5	9.865		7.89	6.77	4.591		5.904	4.99		5.594	8.879	13.684	14.906	23.134	6.203
1		12.585	7.532	14.44	13.293	29.587			16.619		8.814	15.47	22.062	13.944	23.486			1	9.74		8.386	6.455	4.458		6.133	5.21		7.075	8.633	15.042	14.602	24.535	6.567
1.5		14.21	8.073	14.363	13.309	30.156		5.461	17.279		9.355	16.356	23.004	15.387	24.653			1.5	10.112		8.14	6.842	3.901		6.212	5.443		7.996	7.775	15.541	14.439	25.62	7.493
2		18.191	8.522	15.219	12.737	30.536	11.677	7.485	17.647		11.077	16.693	23.763	16.79	26.423			2	10.374		9.126	7.246	4.02		6.055	5.307		8.463	8.022	15.68	15.216	25.63	8.026
2.5		19.522	7.64	17.392	13.361	31.942	16.233	6.77	18.827		10.586	16.773	23.899	17.423	26.276			2.5	10.736		8.507	7.854	4.227		6.678	5.152		7.53	7.77	15.048	15.992	24.688	7.002
3		20.967	8.858	17.085	13.32	33.356	17.85	7.937	19.046		11.971	17.368	24.943	17.488	27.912			3	10.855		8.633	6.687	3.986		6.909	6.087		8.928	7.77	15.797	15.681	25.309	7.193
3.5		20.515	8.7	18.01	12.472	33.657	19.3	7.014	20.625		11.865	17.438	25.485	17.949	28.35			3.5	10.128		8.413	6.92	4.008		6.997	5.336	7.376	9.161	8.877	16.028	15.992	24.378	7.896
4	8.729	21.837	9.471	19.332	13.189	34.272	20.561	8.42	21.074		13.016	17.701	26.145	18.564	28.986			4	10.115	6.421	8.26	5.986	4.99		7.378	6.404	8.385	11.026	8.136	18.123	15.529	23.601	8.05
4.5	8.778	22.762	9.549	18.788	13.263	34.212	20.787	8.324	22.159		12.604	18.272	26.203	19.74	29.991			4.5	10.485	5.929	8.884	5.824	5.284		7.463	6.404	8.545	10.797	9.74	17.386	16.458	25.307	9.285
5	9.331	22.759	10.093	19.725	14.331	34.421	22.199	7.184	23.551		12.869	19.061	26.382	19.43	30.292			5	10.893	7.037	8.384	6.765	5.138		6.368	6.192	9.013	11.651	8.877	17.384	15.849	24.067	8.608
5.5	9.331	23.312	10.371	19.718	15.519	35.346	22.804	8.42	24.799	8.083	14.275	20.001	26.864	19.493	31.009			5.5	10.374	7.767	8.506	6.3	5.439		8.232	6.095	8.157	11.573	9.862	16.9	16.93	24.078	9.07
6	9.238	23.061	10.558	19.805	16.733	34.969	24.293	8.388	24.832	7.825	15.125	20.287	26.966	20.748	32.324			6	10.731	6.538	8.514	6.073	4.853		7.221	6.018	8.944	11.336	10.603	16.52	16.774	24.535	8.667
6.5	10.482	21.834	10.714	21.581	17.256	35.88	25.382	8.35	24.896	9.451	17.428	21.317	27.539	21.996	32.39			6.5	11.366	8.151	9.259	6.063	5.749		7.763	5.913	9.637	11.496	10.239	17.139	18.01	26.241	9.25
7	10.948	22.371	11.257	22.28	17.324	35.704	25.362	9.664	26.169	10.16	17.433	21.094	27.439	21.753	32.39			7	10.731	7.647	9.003	6.77	5.288		7.918	6.234	9.476	12.815	11.095	17.644	18.011	25.775	9.941
7.5	11.745	22.991	11.183	22.826	19.217	36.071	26.625	11.604	26.281	10.329	17.046	21.933	28.192	23.075	34.174			7.5	11.219	7.659	9.376	7.485	5.556		7.066	6.383	9.634	12.197	11.722	18.009	18.942	26.55	10.106
8	12.75	24.619	11.181	23.604	19.71	37.251	26.567	11.008	26.484	11.255	18.673	21.834	28.66	23.159	34.24			8	11.348	8.145	9.5	7.235	5.59		8.151	6.377	9.091	11.026	10.997	17.629	18.321	27.017	10.254
8.5	13.501	25.235	11.569	24.306	17.906	37.408	27.641	11.728	27.719	11.418	17.496	22.302	28.602	23.702	35.726			8.5	12.58	8.151	9.398	7.55	5.675		8.62	6.6	9.792	12.272	11.243	18.002	19.103	27.171	10.797
9	14.107	24.691	11.961	24.701	18.136	37.277	28.545	11.471	27.511	12.524	18.189	22.91	29.695	24.552	36.039			9	12.21	8.017	9.389	7.092	5.129	3.572	8.385	6.203	9.941	11.724	11.968	17.545	18.632	27.327	10.804
9.5	14.668	24.227	12.266	24.934	19.365	37.299	28.696	11.788	27.744	13.058	18.75	22.466	28.92	25.324	37.2			9.5	12.456	9.126	10.121	7.493	5.365	4.276	8.85	6.25	10.95	11.731	12.698	16.926	18.786	27.17	10.891
10	14.931	24.228	12.343	25.036	19.624	38.065	28.638	12.146	28.75	13.551	21.571	23.352	29.222	26.423	37.429			10	12.461	9.492	10.244	7.656	7.253	3.261	9.005	6.327	10.953	11.261	12.452	18.028	18.476	28.102	11.196
10.5	15.544	23.99	12.421	24.826	20.255	38.958	29.091	12.605	28.462	14.299	20.553	24.356	30.146	28.3	37.593			10.5	12.461	9.863	10.743	7.008	6.754	3.888	9.006	5.908	10.953	11.881	13.439	18.406	18.942	26.862	11.211
11	16.073	25.082	12.286	24.861	19.541	37.488	29.016	13.468	27.906	15.445	20.31	25.179	29.684	29.157	38.214			11	12.082	10.726	10.49	7.331	6.222	4.913	9.471	6.765	11.351	11.18	13.319	18.531	19.252	27.326	11.037
11.5	15.996	25.625	11.955	25.525	20.071	37.89	29.806	14.309	28.992	16.573	22.096	25.599	29.769	30.875	37.746			11.5	11.84	10.109	9.874	6.705	6.3	5.288	9.01	7.071	11.569	10.25	12.328	18.492	18.632	27.638	11.046
12	16.173	25.464	12.192	25.593	21.117	37.609	30.41	13.777	29.275	17.427	22.184	24.731	30.334	31.728	38.222			12	11.589	9.988	10.989	6.925	6.135	5.216	8.54	6.55	11.192	12.037	12.698	18.372	18.321	26.706	10.818
12.5	17.054	26.018	11.729	25.385	20.938	37.322	30.956	13.558	29.826	18.193	24.613	25.563	30.634	32.533	38.52			12.5	12.091	11.098	11.471	7.324	6.06	5.281	8.695	6.705	11.111	10.793	12.328	18.865	18.321	25.93	10.172
13	17.044	26.246	11.722	26.161	21.431	37.817	30.956	13.397	29.501	19.383	24.53	26.24	30.255	33.783	38.518			13	12.084	11.835	10.972	7.184	5.822	5.443	9.16	6.5	12.278	10.873	12.577	19.355	18.942	27.015	11.196
13.5	17.286	26.246	12.111	27.17	21.461	37.86	30.408	13.776	29.463	20.062	25.52	26.88	30.72	34.071	38.981			13.5	11.958	11.218	11.229	7.27	6.141	5.918	9.006	6.644	11.576	11.654	13.068	19.481	18.478	26.706	10.792
14	17.792	25.705	12.189	27.021	21.558	37.496	30.334	14.26	29.295	21.463	25.584	27.424	30.091		39.447			14	11.599	12.081	12.207	8.05	5.745	6.692	9.083	6.664	11.812	11.188	12.205	19.478	18.321	27.637	10.252
14.5	18.142	26.012	12.266	28.258	21.537	36.838	30.333	14.082	30.214	22.332	27.87	27.97	30.105		39.065			14.5	11.489	12.577	11.352	7.949	5.753	6.311	9.394	6.611	12.528	10.405	12.821	19.726	19.258	27.016	10.878
15				28.306			30.485	14.641	30.152	23.337					38.75			15	12.091	12.574	11.599				9.472	6.721	12.813	11.88	13.319	19.356		27.172	11.361
15.5				29.344			30.315	14.934	30.101	23.858					39.145			15.5	12.589	11.837	11.837								12.826	20.341			10.339
16							30.071	14.611	30.324	24.973								16	11.96	12.945	11.594								13.561	20.506
16.5							30.41	14.409	30.555	25.133								16.5	11.594	12.698	11.344								13.314	19.674
17										25.834								17	12.087	13.314	11.591								12.703	19.257
17.5																		17.5	12.204	13.314	11.352								13.07	21.371
h											j
extension rates [um/h]											Sheath intensities (mean fluorescence intensity)
wt	Cntn1b KO	Caspr KO	MAG KO	MAG x Cntn1b KO	MAG x Caspr KO						wt 3 dpf	wt 10 dpf		MxC1 3dpf	MxC1 10dpf
0.99	0.264	0.45	0.984	0.258	0.69						7.737	4.033		11.668	15.57
1.446	0.666	0.762	0.81	0.552	0.45						8.262	6.592		5.707	8.775
0.546	0.438	0.408	1.272	0.264	0.642						6.834	4.627		7.368	9.871
1.002	0.666	0.918	0.582	0.066	0.258						6.999	4.396		7.098	19.679
0.798	0.462	0.666	0.948	0.138	0.21						7.995	5.371		6.465	7.375
1.008	0.39	0.744	1.056	0.636	0.552						7.025	6.416		7.318	13.134
1.56	0.744	1.482	0.804	0.24	0.6						6.181	4.612		14.547	6.176
0.768	0.528	0.768	1.038	0.096	0.42						7.379	4.355		6.132	10.895
0.954	0.798	1.866	0.69	0.408	0.246						9.702	5.495		12.329	4.978
1.65	0.984	0.492	0.726	1.212	0.282						7.117	5.694		8.289	11.821
1.296	2.028	0.552	0.516	0.672	0.204						3.652	4.037		10.588	14.367
1.242	0.942	0.684	0.402	0.306	0.294						2.992	4.246		9.044	6.119
0.726	1.518	0.528	0.456	0.33	0.36						7.312	6.544		9.206	12.895
1.5	1.266	0.288	0.726	0.264	0.162						6.194	6.09		4.242	11.73
1.158	1.068	0.684	0.81	0.294	0.522						5.63	5.023		4.773	7.932
											2.416	6.899		9.076	14.656
											4.188	7.998		7.532	4.919
											4.374	3.938		5.314	7.771
											4.634	7.251		7.013	10.924
											5.105	5.558		5.402	11.469
											5.246	4.166		12.024	13.995
											8.553	2.733		9.95	17.712
											2.808	4.487		9.321	7.982
											8.134	2.628		6.004	8.018
											2.685	4.4		5.533	17.289
											6.765	7.273		6.463	16.423
											7.584	3.908		6.655	14.847
											2.837	4.452		7.581	11.563
											5.574	6.488		8.674	9.731
											9.021	3.666		9.529	14.707

## Sheet: Fig3
c																				d
LifeAct in single sheaths																				ident	GT	age	normal	barbell	TOTAL		GT	age	percentage	type
wt									cntn1b-/-mag-/-											Fish1	WT	3dpf	20	0	20		WT	3dpf	0.052651515	barbell
																				Fish2	WT	3dpf	26	0	26		WT	3dpf	0.947348485	normal
distance [um]	Sheath1	Sheath2	Sheath3	Sheath4	Sheath5	Sheath6			distance [um]	Sheath1	Sheath2	Sheath3	Sheath4	Sheath5	Sheath6					Fish3	WT	3dpf	20	2	22		CM	3dpf	0.262347044	barbell
0		1.16409	1.16409						0											Fish4	WT	3dpf	9	1	10		CM	3dpf	0.737652956	normal
0.4665		1.25585	1.25585						0.4665											Fish5	WT	3dpf	14	0	14		WT	4dpf	0.011904762	barbell
0.9331		1.28029	1.28029						0.9331											Fish6	WT	3dpf	7	1	8		WT	4dpf	0.988095238	normal
1.3996		1.14596	1.14596						1.3996											Fish7	CM	3dpf	14	1	15		CM	4dpf	0.867379679	barbell
1.8661		1.12956	1.12956						1.8662											Fish8	CM	3dpf	6	9	15		CM	4dpf	0.132620321	normal
2.3327		1.1305	1.1305						2.3327											Fish9	CM	3dpf	13	4	17
2.7992		1.26683	1.26683						2.7993											Fish10	CM	3dpf	9	5	14
3.2658		1.39949	1.39949		1.57686	1.06569			3.2658											Fish11	CM	3dpf	18	1	19
3.7323		1.77411	1.77411		2.23789	1.0445			3.7323											Fish12	WT	4dpf	7	0	7
4.1988	0.57084	1.59841	1.59841		1.81526	1.27594			4.1989											Fish13	WT	4dpf	20	1	21
4.6654	0.60965	1.71559	1.71559		2.39229	1.29271			4.6654											Fish14	WT	4dpf	0	0	11
5.1319	0.82797	1.71546	1.71546	0.993832	3.6943	1.48394			5.132					1.22496						Fish15	WT	4dpf	0	0	10
5.5984	1.12843	1.83375	1.83375	0.974092	4.78618	1.38515			5.5985					1.33766						Fish16	CM	4dpf	3	27	30
6.065	1.33221	1.59604	1.59604	1.02567	4.36468	1.71515			6.065					2.25891						Fish17	CM	4dpf	3	19	22
6.5315	1.3913	1.82505	1.82505	1.07052	4.03069	1.64221			6.5316					3.967						Fish18	CM	4dpf	3	14	17
6.998	1.41312	1.8053	1.8053	1.13211	3.89093	1.81868			6.9981					6.11112						Fish19	CM	4dpf	2	15	17
7.4646	1.90304	1.88584	1.88584	1.32829	3.73428	2.29939			7.4647					6.72062
7.9311	1.58525	1.93323	1.93323	1.33857	3.97174	2.65255			7.9312				1.03333	3.57513
8.3977	1.43813	1.66377	1.66377	1.00469	3.17835	2.45232			8.3978				0.93333	3.13756
8.8642	1.39968	1.66145	1.66145	1.06049	3.7602	2.48244			8.8643			1.7559	0.96547	2.63923	0.98622
9.3307	1.15295	1.49586	1.49586	1.35113	3.12843	2.75189			9.3308			2.2037	1.13333	2.59082	1.1352
9.7973	1.5424	1.12984	1.12984	1.17458	2.80924	2.67256			9.7974	1.25213		3.6086	1.15976	2.525	1.33781
10.2638	1.55468	1.31216	1.31216	1.17896	2.95991	2.8685			10.2639	1.51208	1.5418	9.177	1.87568	2.10688	2.55182
10.7303	1.44001	1.41149	1.41149	1.08956	3.15993	3.41105			10.7305	2.09206	1.49346	10.229	2.85946	2.18349	3.75026
11.1969	1.23573	1.56638	1.56638	1.11225	2.886	3.4327			11.197	3.88981	2.68339	6.1551	2.4003	2.04734	2.31562
11.6634	1.55406	1.60242	1.60242	1.19615	2.46425	3.26516			11.6636	3.31167	4.61308	5.4411	2.19489	2.32262	1.82827
12.13	1.55451	1.63234	1.63234	1.44146	2.32217	4.2215			12.1301	2.68847	2.45666	5.8387	1.73513	2.49357	1.64386
12.5965	1.43561	1.67353	1.67353	1.12447	2.44273	4.20825			12.5966	1.96652	1.50885	6.2358	1.3027	2.33901	1.52264
13.063	1.46115	1.5239	1.5239	1.22434	2.45025	3.99653			13.0632	1.54075	1.51916	4.8677	1.66727	2.0032	1.3405
13.5296	1.35459	1.47725	1.47725	1.30314	2.35694	4.65856			13.5297	1.34944	1.36326	3.5389	1.37928	2.13011	1.21699
13.9961	1.76143	1.4647	1.4647	1.13519	2.75947	4.87436			13.9963	1.37662	1.14169	3.7527	1.51772	1.90925	1.69584					f
14.4626	1.40692	1.43688	1.43688	1.17091	2.6003	4.6773			14.4628	1.35892	1.32035	3.9298	1.44985	1.81283	1.67707					wt	CasprMag
14.9292	1.71525	1.53445	1.53445	1.25256	2.56047	4.82779			14.9294	1.67448	1.6497	3.6185	1.68198	1.91052	1.48374					0.117876	0.343195
15.3957	1.73652	1.65896	1.65896	1.07888	2.85227	4.62095			15.3959	1.62487	1.78538	3.9588	1.88198	1.92116	1.22938					0.132638	0.33121
15.8622	1.45979	1.37963	1.37963	1.21858	2.2036	4.16875			15.8624	1.46694	1.81701	4.0586	2.10751	2.04201	1.24417					0.146417	0.279412
16.3288	1.69207	1.12051	1.12051	1.1938	2.11119	4.25299			16.329	1.32856	1.92985	3.8266	2.69099	2.49615	1.41842					0.066874	0.270758
16.7953	1.33242	1.51223	1.51223	1.16275	2.68157	4.45909			16.7955	1.0003	2.52414	3.7429	3.15075	2.11352	1.39301					0.0100287	0.367647
17.2619	1.57639	1.39303	1.39303	1.24626	2.54721	4.29691			17.2621	1.57071	2.86619	4.9516	2.92132	1.92983	1.79652					0.146209	0.33871
17.7284	1.95452	1.56581	1.56581	1.19491	2.61983	4.06112			17.7286	3.31438	3.60438	6.8816	3.82883	2.39432	2.99358					0.218935	0.390625
18.1949	1.86138	1.25279	1.25279	1.42042	2.77049	4.52146			18.1951	3.30866	1.16882	7.3787	1.81892	2.10532	3.93672					0.146392	0.331683
18.6615	1.60993	1.44519	1.44519	1.22408	2.47245	4.92357			18.6617	1.5382	1.06286	4.4944	1.33333	2.36968	1.38053					0.137705	0.330579
19.128	1.75989	1.19853	1.19853	1.31959	2.6431	4.49609			19.1282	1.05333		1.9471	1.01892	3.95061	1.22575					0.129363	0.338266
19.5945	1.4863	1.15513	1.15513	1.06677	2.35702	4.85892			19.5948			1.204	1.07838	2.78722	1.10296					0.170306	0.236111
20.0611	1.3203	1.31707	1.31707	1.29376	2.25577	4.32141			20.0613				1.4	2.49022						0.101523
20.5276	1.4013	1.60961	1.60961	1.23892	2.31816	3.69246			20.5276				1.4982	2.55013						0.0387409
20.9941	1.47296	1.29705	1.29705	1.34182	2.06736	3.93096			20.9941					2.78199						0.283203
21.4607	1.6014	1.46864	1.46864	1.16139	2.38232	2.89246			21.4607					3.22472
21.9272	1.28414	1.67395	1.67395	0.991784	3.01177	3.09774			21.9272					4.97007
22.3938	1.39491	1.32299	1.32299	1.01483	2.92947	3.40344			22.3938					9.63203
22.8603	1.26175	1.28304	1.28304	1.07637	2.45505	1.83622			22.8603					4.82014
23.3268	0.95358	1.01942	1.01942	0.993889	2.44767	1.20853			23.3268					2.75648
23.7934	0.8288	1.13754	1.13754		1.84826	0.95947			23.7934					3.57985
24.2599		1.41782	1.41782		1.74024	1.31711			24.2599					2.33372
24.7264		1.51182	1.51182		1.49537	1.30543			24.7264					1.95233
25.193		1.63891	1.63891		1.04751				25.193					1.84683
25.6595		1.4889	1.4889						25.6595
26.1261		1.46091	1.46091						26.1261
26.5926		1.49444	1.49444						26.5926
27.0591		1.61506	1.61506						27.0591
27.5257		1.38128	1.38128						27.5257
27.9922		1.30653	1.30653						27.9922
28.4587		1.13914	1.13914						28.4587

## Sheet: Fig4
a										b					c					d
wt					cntn1b-/-mag-/-					fluorescence intensity ratio					sheath length [um]
distance [um]	Sheath1	Sheath2			length [um]	Sheath1	Sheath2			1.94624					double sheaths	normal sheaths				distance [um]	mbp-EGFP-CAAX	mbp-mCherry-CAAX
0					0					1.5031					7.55	9.62				0	15.0569	0.1829
0.4657					0.4658					2.01378					20.24	5.91				0.852	15.1456	0.2266
0.9315					0.9315					2.15006					28.54	30.03				1.704	14.3258	0.3255
1.3972					1.3973					2.00184					15.9	14.71				2.556	11.0969	0.4994
1.863					1.863					2.00184					41.44	18.39				3.409	11.9696	1.1412
2.3287					2.3288					2.07077					45.52	23.29				4.261	11.9701	2.9062
2.7944					2.7945					1.50741					20.54	22.82				5.113	12.4477	3.1286
3.2602					3.2603					1.36656					17.96	10.14				5.965	13.6948	3.0359
3.7259					3.726					2.07811					74.6	5.6				6.817	12.1112	2.953
4.1917	2.32141				4.1918					1.8892					18.72	8.7				7.669	10.9904	3.3567
4.6574	4.21997				4.6575										8.89	15.8				8.521	11.0332	3.7682
5.1231	4.02368				5.1233										104.59	28.5				9.373	8.4781	2.8316
5.5889	4.03791				5.5891	1.2368									15.37	46.38				10.226	5.5525	4.4399
6.0546	4.40418				6.0548	1.4131									15.25	19.68				11.078	6.4543	4.2576
6.5203	4.28757				6.5206	2.9243									64.93	5.47				11.93	5.2846	5.1719
6.9861	4.05978				6.9863	5.5453									23.39	8.7				12.782	3.9765	3.7601
7.4518	4.27788	1.56233			7.4521	6.8032									17.26	13.64				13.634	3.851	3.8509
7.9176	4.7405	1.54537			7.9178	7.0541									18.06	16.2				14.486	4.244	3.7078
8.3833	4.0842	2.07513			8.3836	7.0699									27.85	20.15				15.338	3.846	3.9669
8.849	4.26268	2.81601			8.8493	6.9931									18.12	4.25				16.19	5.9965	5.0963
9.3148	4.87937	2.98892			9.3151	7.0724	1.5567								51.62	7.27				17.043	7.6255	6.6733
9.7805	5.09213	3.06636			9.7808	7.3527	2.2442								40.99	40.6				17.895	7.1445	7.6333
10.2463	4.66923	2.67223			10.2466	8.8364	4.4972								26.04	19.73				18.747	7.8705	7.7336
10.712	5.3524	2.91461			10.7124	13.1198	6.5105								36.46	29.66				19.599	8.5057	6.0415
11.1777	5.94251	2.938			11.1781	14.1635	6.6745								49	27.18				20.451	13.1175	4.9972
11.6435	5.66827	3.13469			11.6439	14.1031	6.4881								62.14	8.98				21.303	16.0675	1.4533
12.1092	5.57638	3.29491			12.1096	12.8508	6.4523								43.12	4.19				22.155	14.3903	0.2446
12.575	5.9154	3.47556			12.5754	13.0191	6.1211								16.98	28.44				23.007	16.2149	0.3194
13.0407	4.80314	3.31646			13.0411	13.4732	6.9425								15.37	44.14				23.86	15.9469	0.174
13.5064	5.2503	3.30601			13.5069	13.4397	6.6433								24.69	3.16				24.712	17.9241	0.2288
13.9722	5.26651	3.27346			13.9726	14.5732	7.1554								14.62	41.56				25.564	18.6195	0.3495
14.4379	4.63886	3.204			14.4384	14.8036	6.4731								9.29	3.03				26.416	19.0652	1.2717
14.9037	4.90339	3.50093			14.9041	16.3095	6.8853								23.08	3.1				27.268	17.4137	3.502
15.3694	4.81374	3.38227			15.3699	14.6045	6.6133								27.57	17.68				28.12	16.7908	3.0363
15.8351	4.71662	3.37279			15.8357	14.4708	6.7892								16.01	17.23				28.972	17.9704	0.947
16.3009	4.85767	3.32342			16.3014	13.241	7.0807								27.48	21.4				29.825	18.659	1.0758
16.7666	5.48752	2.96241			16.7672	11.0358	4.6747								38.84	24.88				30.677	20.5614	1.5314
17.2323	4.66389	3.07196			17.2329	7.7299	3.8009								16.72	9.6				31.529	22.7303	2.1675
17.6981	5.23068	3.22559			17.6987	7.2609	2.6366								15.46	23.72				32.381	21.2889	2.7847
18.1638	4.74503	2.98364			18.1644	5.8896	3.0258								20.5	18.97				33.233	21.394	2.3577
18.6296	4.98166	3.22905			18.6302	5.8152	2.9581								32.27	35.76				34.085	19.5439	2.6635
19.0953	4.97574	2.81153			19.0959	6.7787	3.4459								16.05	42.52				34.937	21.6631	2.3521
19.561	4.96152	3.21963			19.5617	6.5083	3.7359								10.21	12.18				35.789	16.1115	4.1073
20.0268	4.9384	2.75483			20.0274	7.8784	3.7839								24.35	10.15				36.642	10.1387	9.1828
20.4925	5.12763	2.89305			20.4932	7.6847	4.2238								8.07	12.59				37.494	11.3077	13.1612
20.9583	4.6627	2.43128			20.959	7.0287	4.5162								32.74	33.57				38.346	11.9669	13.2059
21.424	4.90939	2.17975			21.4247	7.2141	5.755								47.52	7.31				39.198	9.2351	10.6637
21.8897	4.53175	2.35917			21.8905	7.8838	9.097								46.72	10.21				40.05	5.811	6.1156
22.3555	4.12891	2.07441			22.3562	7.8987	11.8538								36.99	13.77				40.902	5.5274	6.2195
22.8212	4.03218	1.82611			22.822	8.7123	11.5678								14.61	13.94				41.754	8.6522	11.1022
23.287	3.99395	2.15232			23.2877	8.448	11.7045								61.89	21.38				42.606	12.0162	12.1786
23.7527	3.67415	1.94517			23.7535	8.6099	11.259								17.93	7.69				43.459	11.5119	12.5501
24.2184	3.84722	2.34103			24.2192	7.829	11.3586								16.66	11.53				44.311	10.5039	10.6291
24.6842	3.78093	2.37639			24.685	4.1553	11.6569									14.11				45.163	7.6493	7.7892
25.1499	3.53359	2.09094			25.1507	2.1483	12.28									15.19				46.015	8.8007	8.8881
25.6157	3.6138	2.11595			25.6165		11.4763									14.01				46.867	8.3258	7.4991
26.0814	4.18958	2.92323			26.0823		10.6533									7.07				47.719	8.962	8.5184
26.5471	3.84933	2.8376			26.548		11.1546									16.02				48.571	9.6345	9.3467
27.0129	4.12106	2.35415			27.0138		10.3107									28.1				49.423	16.7696	9.3527
27.4786	4.24133	1.95452			27.4795		10.4544									12.73				50.276	23.2976	10.2151
27.9443	4.35548	1.92853			27.9453		10.2717									16.82				51.128	20.9068	8.584
28.4101	4.04772	2.04762			28.411		9.6909									18.32				51.98	21.5982	9.1985
28.8758	4.49776	2.20708			28.8768		9.654									11.66				52.832	19.6881	8.0665
29.3416	4.63164	1.94307			29.3425		9.2857									8.82				53.684	19.3793	5.2403
29.8073	4.72933	2.09436			29.8083		9.7105									15.52				54.536	17.8345	3.5675
30.273	4.45057	2.15546			30.274		9.359									11.11				55.388	17.9359	5.5943
30.7388	4.53472	2.09979			30.7398		9.2498									6.97				56.241	18.6655	8.0064
31.2045	4.5434	2.06234			31.2056		8.2335									10.56				57.093	19.9567	8.6178
31.6703	4.78784	2.71466			31.6713		7.7827									20.01				57.945	18.7816	9.1263
32.136	5.12427	1.82748			32.1371		7.6533									6.88				58.797	19.1193	7.9754
32.6017	4.31599				32.6028		6.9538									15.64				59.649	18.2407	6.0015
33.0675	5.28301				33.0686		8.3434									8.91				60.501	14.9198	2.7363
33.5332	5.17055				33.5343		9.0691									14				61.353	8.7133	1.0945
33.999	4.9801				34.0001		6.5854									6.43				62.205	7.8415	0.3592
34.4647	4.53671				34.4658		2.506									17.26				63.058	8.6508	0.2103
34.9304	3.75356				34.9316											11.57				63.91	8.1593	0.2915
35.3962	4.1791				35.3974											29.02				64.762	7.4951	0.2778
35.8619	4.26432				35.8631											14.68				65.614	6.3123	0.3112
36.3277	3.58605				36.3289											18.55				66.466	6.4807	0.1638
36.7934	3.96955				36.7946											11.14				67.318	7.6535	0.1859
37.2591	2.92382				37.2604											12.02				68.17	7.5643	0.1994
37.7249					37.7261											31.43				69.022	9.2012	0.3459
38.1906					38.1919											8.18				69.875	9.2272	0.2321
38.6563					38.6576											16.08				70.727	9.7878	0.2321
39.1221					39.1234											3.69				71.579	10.6526	0.1221
39.5878					39.5891											7.68				72.431	10.6855	0.2927
40.0536					40.0549											18.79				73.283	11.5065	0.3322
40.5193					40.5206											8.35				74.135	9.8261	0.2145
40.985					40.9864											24.85				74.987	7.3868	0.1925
41.4508					41.4522											12.59				75.839	5.999	0.2191
41.9165					41.9179											21.71				76.692	10.3819	0.1224
42.3823					42.3837											10.79				77.544	15.7444	0.3781
42.848					42.8494											6.09				78.396	27.2005	0.3201
43.3137					43.3152											7.04				79.248	31.9928	0.4249
43.7795					43.7809											10.29				80.1	32.3391	0.2245
44.2452					44.2467											7.06				80.952	30.5455	0.2333
44.711																8.41				81.804	28.0371	0.2076
45.1767																11.55				82.657	24.9359	0.0744
45.6424																6.54				83.509	28.498	0.3043
46.1082																4.61				84.361	28.2015	0.1618
46.5739																				85.213	24.8641	0.1405
47.0397																				86.065	19.8129	0.2436
																				86.917	19.8449	0.3079
																				87.769	21.0332	0.1383
																				88.621	20.7738	0.6109
																				89.474	19.2783	0.3189
																				90.326	15.2459	0.2179
																				91.178	5.8136	0.2283
																				92.03	1.3125	0.3591
																				92.882	0.8836	0.3224
																				93.734	6.0129	0.2306
																				94.586	11.0458	0.3815
																				95.438	12.4665	0.2296
																				96.291	13.6585	0.331
																				97.143	12.6901	0.2636
																				97.995	11.6185	0.366

## Sheet: Fig5
b
P15/16
normal myelin				whorls				double myelin				outfolding
wt	MAG KO	MAG x Cntn1 KO		wt	MAG KO	MAG x Cntn1 KO		wt	MAG KO	MAG x Cntn1 KO		wt	MAG KO	MAG x Cntn1 KO
97.7612	93.1507	70		1.1194	1.36986	5.55556		0	2.05479	20		1.1194	3.42466	4.44444
97.4026	95.1456	56.0748		1.7316	1.45631	14.0187		0	1.94175	21.4953		0.865801	1.45631	8.41121
97.8723	91.5094	58.9744		0.531915	2.35849	11.5385		0	2.83019	24.359		1.59574	3.30189	5.12821
c
loops attached to axon				loops attached to myelin				loops attached to axon
wt	MAG KO	MAG x Cntn1 KO		wt	MAG KO	MAG x Cntn1 KO		wt	MAG KO	MAG x Cntn1 KO
15	17	2		0	4	16		1	21	11
22	11	5		0	0	12		2	9	16
20	9	3		0	0	12		4	6	8
14	13			0	2			2	15

## Sheet: Fig6
b									e					f					g					i
double myelin/myelinated axons									index	genotype	normal nodes			index	genotype	loops under myelin			index	genotype	loops on myelin			index	genotype	number of nodes (mean)
wt	MAG	Caspr	Caspr2	Caspr/Caspr2	MAG/Caspr2	MAG/Caspr	MAG/Caspr/Caspr2		285_I	WT	69			285_I	WT	0			285_I	WT	0			840	WT	239.6
0	1.4359	4.43439	0.160772	3.25534	0.4382	13.0641	18.6466		274_I	WT	54			274_I	WT	0			274_I	WT	0			841	WT	107
0.164024	2.25479	1.25673	0.677201	1.21951	1.74129	23.3215	19.9275		390_I	WT	70			390_I	WT	0			390_I	WT	0			WT_I	WT	181.8
0.076453	0.761697	0.30426	0.068871		0.686275	13.9785	13.9731		375_I	M	48			375_I	M	2			375_I	M	0			WT_II	WT	163.8
0.066401	1.88261		0		1.17146	7.5067	16.5154		377_I	M	49			377_I	M	1			377_I	M	2			WT_III	WT	200.6
	0.449102				2.49004	16.0214			392_I	M	33			392_I	M	1			392_I	M	2			WT_P22	WT	190.4
	0.36855					17.7083			513_I	CM	12			513_I	CM	21			513_I	CM	54			869	CM	20.6
	0.974659					13.7255			434_I	CM	1			434_I	CM	10			434_I	CM	67			M3	CM	135.8
	1.6129					14.7651			594_I	CM	5			594_I	CM	26			594_I	CM	53			M5	CM	36.4
						21.5886			447_I	CC2M	12			447_I	CC2M	16			447_I	CC2M	48			903	CM	56.8
									449_I	CC2M	1			449_I	CC2M	49			449_I	CC2M	47			898	M	186.6
																								900	M	245.2
																								942	M	120.8
																								943	M	148.8
																								938	CC2M	53.2
																								940	CC2M	52.2
																								M1	CC2M	37.4
																								M7	CC2M	21.8

## Sheet: Sup1
f			g			h			i
wt	cntn1b-/-		wt	caspr-/-		wt	nfascb-/-		wt	mag-/- del2/ins3	mag-/- del18/ins7
1	0.520812		1	0.107655		1	0.424883		1	0.104219	0.165256
1	0.482273		1	0.205921		1	0.558451		1	0.116965	0.13835
1	0.570972		1	0.253124		1	0.486288		1	0.172129	0.216278

## Sheet: Sup2
b						c									e
myelinated axons/frame						# oligodendrocytes									sheaths/oligodendrocyte
wt	Cntn1 KO	MAG KO	MAGxCntn1 KO			wt	Cntn1 KO	Caspr KO	Nfasc KO	MAG KO	MAG x Cntn1 KO	MAG x Caspr KO			wt	Cntn1 KO	Caspr KO	Nfascb KO	MAG KO	MAG x Cntn1 KO	MAG x Caspr KO
36.5	22.5	27	9			11	12	15	14	11	14	17			21	19	12	13	19	13	11
35.5	22	18.5	6			13	9	21	11	16	9	17			20	15	6	19	15	13	13
44.5	19.5	28.5	7			16	11	21	15	13	17	19			21	21	17	15	18	12	14
						12	14	17	16	15	12	16			25	18	12	17	20	10	15
						10	15	19	12	7	13	12			20	13	12	16	10	8	15
						17	6	11	14	15	16	17			23	15	10	17	22	7	13
						9	20	19	9	15	12	12			13	15	8	14	17	11	12
						14	11	19	9	19	18	22			20	20	8	14	14	10	14
						21	8	14		14	15	16			25	12	7	13	20	13	13
							6								19	11	17	18	18	8	13
															23	24	13	15	11	9	11
															20	16	13	21	22	10	15
															16	17	18	19	15	16	11
															21	25	14	13	15	12	14
															19	17	14	13	9	10	16
															16	21	15	22	14	15	11
															20	13	20	20	14	8	11
															24	12	22	14	11	11	10
															20	21	11	12	10	13	10
															16	14	14	18	12	9	11
g								i
ensheathed cell bodies / myelinated area								sheath length
wt	Cntn1b KO	Caspr KO	MAG KO	Cntn1b/MAG KO	Caspr/MAG KO			wt	Cntn1b KO	Caspr KO	Nfasc KO	MAG KO	MAGxCntn1 KO	MAGxCaspr KO
0	41.6631	93.8455	0	9.90908	13.9464			16.321	11.5843	13.045	13.1743	12.7227	9.80067	9.49833
4.69545	0	77.7063	0	0	53.995			17.191	11.9437	10.1607	10.3667	12.2723	10.5017	8.40067
0	11.1299	77.9217	0	62.1032	62.4779			17.8777	19.987	14.2927	11.878	10.5327	10.4297	10.9683
0	0	120.017	0	21.8426	21.5151
0	19.115	112.54	0	41.1075	4.33667
0	0	55.9193	0	18.6908	100.931
0	25.2855	114.086	0	0	39.4421
0	6.26263	186.479	2.41282	22.4043	59.9863
1.88993	0	94.7572	0	8.61385	41.6067
	9.75376	72.8301
k				l				m
myelinated cell bodies				sheath length				double sheaths/myelinated area
Nfascb KO	Nfascb x Cntn1b KO			Nfascb KO	Nfascb x Cntn1b KO			Nfascb KO	Nfascb x Cntn1b KO
26.356	60.6397			17.1192	19.0286			1	1
37.5966	40.7281			19.2154	21.3802			2	0
27.4889	40.1414			17.0576	18.2451			3	1
19.8658	37.3433							1	1
49.2895	44.845							0	1
31.1849	41.3689							1	0

## Sheet: Sup3
a									d								e
double sheaths/ myel. Area									# retractions								retractions rates [um/h]
wt	Cntn1b KO	Caspr KO	Nfascb KO	MAG KO	MAGxCntn1b KO	MAGxCaspr KO			wt	Cntn1b KO	Caspr KO	MAG KO	MAG x Cntn1b KO	MAG x Caspr KO			wt	Cntn1b KO	Caspr KO	MAG KO	MAG x Cntn1b KO	MAG x Caspr KO
0	8.37398	8.3806	7.34162	0	22.2155	29.7609			63	39.3103	43.125	78.75	46.6667	37			5.838	0.648	3.324	5.982	0.534	0.594
1.26635	4.34555	6.6536	5.05765	0	27.9259	26.6186			51.5625	43.125	57.1875	72.1875	18	30.9375			1.704	1.092	0.348	1.266	0.354	0.438
0	4.32542	9.74578	6.1181	3.90672	21.4589	30.3767			37.9412	47.8125	44.0625	75.9375	29.0323	34.6875			1.188	0.804	0.708	4.11	0.414	0.666
0	3.87305	7.18769	7.17676	0	17.0186	21.0201											1.014	1.362	0.99	0.696	0.366	0.816
0	10.5641	6.31627	5.6078	1.41638	29.7979	23.2208											0.87	0.936	4.338	0.654	0.804	0.888
1.18409	7.68466	7.41789	6.8782	0	16.4777	30.4763											0.69	5.412	1.05	2.136	0.516	0.216
																	0.42	2.064	0.66	2.166	0.99	0.408
																	0.66	3.39	1.224	2.058	0.24	0.936
																	0.468	2.238	0.252	1.122	0.972	0.45
																	1.866	2.862	0.678	1.998	0.456	0.882
																	1.854	3.18	1.056	1.536	0.54	0.546
																	3.816	1.056	1.818	0.24	0.216	0.372
																	1.728	0.888	1.782	0.606	0.402	1.128
																	2.28	2.718	3.066	0.396	0.534	0.432
																	3.474	2.376	6.054	1.788	0.24	0.102
																	4.008
c
wt																				cntn1b-/-mag-/-
time [h]	Sheath length [um]																			time [h]	Sheath length [um]
	Sheath1	Sheath2	Sheath3	Sheath4	Sheath5	Sheath6	Sheath7	Sheath8	Sheath9	Sheath10	Sheath11	Sheath12	Sheath13	Sheath14	Sheath15	Sheath 16					Sheath1	Sheath2	Sheath3	Sheath4	Sheath5	Sheath6	Sheath7	Sheath8	Sheath9	Sheath10	Sheath11	Sheath12	Sheath13	Sheath14	Sheath15
0	19.631	11.967	6.181	4.668	8.685	6.076	3.746	12.019		6.443	9.006	14.882		13.832	15.688	21.119				0	15.724	13.002	11.213	11.591		8.076	18.389		6.211		23.104	4.486	10.912		18.043
0.5	20.459	11.816	5.802	4.195	7.956	5.847	3.817	12.61		7.065	9.482	14.215		15.148	16.847	22.979				0.5	15.709	12.313	11.353	12.937		8.314	15.424		6.056		21.938	4.66	10.847		18.9
1	21.539	11.82	6.257	4.658	7.964	6.09	3.424	12.89		7.381	9.937	15.667		13.758	16.547	23.6				1	15.947	12.391	11.818	12.952		8.426	14.458		6.76		21.083	4.382	10.739		20.532
1.5	21.524	12.51	6.593	4.974	6.413	6.577	2.33	13.388		7.996	9.939	15.513		13.164	17.71	24.065				1.5	17.048	14.282	12.828	12.606		7.793	12.96		6.291	14.299	20.313	3.798	10.825	7.406	20.235
2	22.527	11.657	6.05	4.814	6.567	6.228	2.179	11.423		8.698	9.782	17.015		13.358	17.403	25.312				2	18.361	15.044	12.13	11.635		7.303	9.117		7.152	13.661	20.166	3.825	10.301	6.708	20.62
2.5	23.634	12.194	6.164	4.425	7.099	6.126	2.489	12.277		8.698	8.157	16.069		13.668	19.11	25.464				2.5	19.3	15.927	12.906	10.307	7.794	7.621	6.198	18.081	8.001	12.575	19.156	3.237	10.012	6.93	21.339
3	21.703	12.281	5.667	4.27	8.729	6.242	1.889	12.089		9.005	5.589	15.837		13.07	19.473	25				3	18.661	14.33	13.373	10.669	7.163	8.4	5.548	15.955	7.389	12.264	18.29	2.339	9.447	4.948	21.392
3.5	22.107	12.045	6.063	3.96	9.017	5.68	1.66	11.36		9.239	3.882	14.517	14.654	13.535	19.105	23.444				3.5	19.135	13.393	13.003	9.765	7.794	8.478	4.937	15.046	7.996	11.414	17.041	2.575	8.569	6.46	20.297
4	22.166	12.518	6.139	3.885	8.866	4.875	2.241	11.729		8.695	3.264	11.257	12.582	11.412	19.578	23.522				4	18.125	13.439	12.595	9.588	7.251	8.473	5.651	16.212	8.771	11.565	11.217	2.022	8.278	5.921	21.783
4.5	23.456	12.429	6.029	3.187	5.753	4.583	2.812	9.444		9.548	2.959	8.93	12.514	9.324	18.732	22.978				4.5	15.627	12.379	12.284	7.797	7.478	8.721	4.481	12.242	6.83	11.177	12.459	2.189	7.173	6.305	20.762
5	24.352	12.523	5.07	2.174	4.893	3.563	2.757	8.96	3.264	9.55	2.799	6.925	12.901	6.29	18.654	21.038				5	11.2	10.024	12.284	7.049	8.099	7.921	3.882	12.584	6.908	10.098	10.137	2.369	7.013	4.998	21.306
5.5	23.147	12.763	4.37	1.553	4.049	2.898	2.208	8.003	2.876	9.396	3.184	3.029	12.44	4.971	20.124	16.768				5.5	7.23	12.66	12.595	8.081	7.548	7.141	4.084	12.764	5.434	9.395	8.946	1.496	6.405	3.907	20.14
6	23.155	12.447	3.596	1.475	3.669	2.196	1.736	7.479	2.484	9.786	2.873	2.718	11.759	4.272	19.969	7.453				6	4.588	11.747	12.208	7.532	7.551	6.993	2.812	11.246	6.214	7.762	7.871	1.358	6.243	3.89	18.117
6.5	15.402	11.822	2.712	0.935	3.507	1.812	1.724	8.334	3.261	8.229	3.417	2.329	11.51	3.419	19.34	6.831				6.5	3.041	8.517	12.206	6.553	7.312	6.682	2.812	11.727	5.434	7.063	7.349	1.282	6.413	3.58	14.782
7	12.063	10.779	2.163	0	3.338	1.583	1.57	7.62	2.796	7.381	3.342	2.563	11.394	3.26	16.317	5.745				7	2.878	8.254	11.507	5.97	7.163	6.83	2.042	7.596	4.896	5.52	6.305	1.329	6.654	3.512	13.995
7.5	10.085	10.94	1.112		3.574	1.34	2.186	7.874	2.795	7.695	3.032	2.412	8.717	2.484	16.786	3.572				7.5	2.256	6.547	9.952	5.873	7.154	5.83	2.527	6.929	5.453	5.436	7.075	1.475	5.96	4.21	11.742
8	4.451	10.456	1.112		2.95	1.417	1.947	7.236	2.186	6.538	2.718	2.644	8.794	1.955	16.544	3.106				8	1.408	4.765	7.775	5.333	6.455	5.128	2.272	7.202	4.977	3.571	5.864	1.603	5.462	4.603	11.507
8.5	3.447	10.093	0.944		3.105	1.112	1.942	7.049	3.191	5.675	2.799	2.042	7.777	1.638	13.535	2.334				8.5	1.244	4.432	3.81	5.333	6.531	4.663	2.41	5.786	4.66	2.876	4.667	1.726	5.586	4.59	10.962
9	1.751	8.772	0.466		2.644	1.021	2.263	6.764	2.581	4.983	2.644	2.263	7.717	1.708	13.053	1.941				9	0.936	5.365	2.878	5.125	6.383	3.739	2.112	3.228	2.872	2.639	4.201	1.726	5.025	4.046	10.107
9.5	2.382	8.153	0		2.639	0.868	1.322	5.161	2.485	3.043	3.184	2.175	6.25	1.475	8.238	1.32				9.5	0.812	4.121	3.266	4.925	6.702	3.419	2.195	2.055	1.32	3.106	3.739	1.1	4.959	3.191	8.633
10	1.475	8.041			3.109	0.543	1.417	5.53	2.042	1.329	3.26	2.253	4.767	1.242	6.057	1.021				10	0.622	3.584	3.111	4.499	6.227	2.872	1.483	1.947	1.087	2.495	2.721	1.528	4.883	2.57	7.619
10.5	3.264	6.383			2.795	0.466	1.57	4.934	2.489	1.009	3.338	2.253	3.346	3.342	3.029	0.621				10.5	0	3.033	2.722	4.361	5.451	2.649	2.119	1.57	0.388	2.872	2.878	1.402	4.321	3.033	7.697
11	3.076	5.126			3.106	0.155	0.944	5.009	3.076	0.32	3.028	1.863	3.043	1.71	2.257	0.626				11		2.964	2.722	4.806	5.833	1.244	1.637	1.56	0	2.484	2.721	1.282	4.398	2.41	5.913
11.5	3.524	4.192			2.954	0	0.854	4.895	2.055	0	3.106	1.708	2.35	0.932	2.954	0.311				11.5		2.648	1.944	3.72	6.299	1.087	0.944	1.715		3.268	2.177	1.132	3.541	2.178	6.232
12	3.319	3.817			2.951		0.626	4.594	1.493		2.33	1.245	1.6	0.776	3.122	0				12		2.023	2.338	4.486	4.821	1.098	1.397	1.637		3.182	1.324	0.962	3.761	2.332	5.141
12.5	2.757	3.121			2.572		0.418	4.509	1.979		2.175	1.555	1.724	0.699	1.787					12.5		1.633	2.41	4.301	4.51	1.087	1.242	1.8		3.729	1.324	0.886	3.401	1.64	4.729
13	2.975	2.718			3.261		0.155	4.513	1.555		2.097	1.483	1.889	0	1.555					13		1.557	2.334	3.797	3.28	1.009	1.087	1.397		3.727	1.485	0.641	3.068	2.101	3.424
13.5	2.451	2.102			2.873		0	4.043	1.329		1.863	1.417	1.417		1.71					13.5		1.088	2.023	2.914	2.662	1.087	0.466	1.475		3.419	1.402	0.566	2.739	1.872	2.877
14	2.109	2.489			1.397			4.505	0.621		2.418	1.734	1.507		1.87					14		0.936	2.021	3.036	2.211	0.931	0	1.242		3.962	1.244	0.641	2.518	1.866	2.809
14.5	1.638	2.485			0.543			4.121	0.466		2.408	1.734	1.34		1.863					14.5		1.014	1.866	2.851	1.754	0.776		1.252		3.803	0.7	0.453	2.654	1.477	2.178
15					0			3.649	0.699			1.638	0.885							15		0	1.555	2.058	1.485	0.621		1.111		3.881	0.869	0.453	1.944	1.944	1.649
15.5								3.26	0.174				1.167							15.5			1.71	1.113	0.869	0.472		0.935		3.727	0.311	0.311	1.572	1.79	1.399
16								3.105	0.311				1.112							16
16.5								2.876	0.233				0.472							16.5
17																				17
17.5																				17.5

## Sheet: Sup4
b					c				e						f
P12					P15/16				P12/13						P15/16
weight (g)	weight (g)	weight (g)	weight (g)		weight (g)	weight (g)	weight (g)		index	weight (g)	genotype				index	weight (g)	genotype
wt	Cntn1-/-	Mag -/-	Cntn1-/-Mag-/-		wt	Mag -/-	Cntn1-/-Mag-/-		874-0396	9.1	WT				874-0390	13.4	WT
7.7	3.7	6.7	6		6.9	6.1	4.8		874-0674	9	WT				874-0665	10.6	WT
8	4.6	6.1	6.1		7.5	7	5.1		874-0661	8	WT				874-0274	8.6	WT
8.7	4	5.6	6.8		10.2	9.4	4.3		874-0423	8.3	WT				874-0285	13.2	WT
7.1	3.6	5.6	4.9		11.1	9	3.8		874-0416	7.8	CC2M				874-0446	4.3	CC2M
6.9	3.7	5.8	4.8		11.5	7	5.2		874-0492	9.3	CC2M				874-0447	4.7	CC2M
5.9	2.7	5.4	4.5			7.7	5.2		874-0498	10	CC2M				874-0449	6.4	CC2M
7.9	3.7	5.4	5.6						874-0328	2.8	CM				874-0604	5.1	CC2M
6.8	3.1	5.6	5.3						874-0340	5.4	CM				M1	6	CC2M
6.2	3.7	5.6	5.3						874-0539	8.6	CM				M7	5.8	CC2M
									874-0542	9.2	CM				874-0347	5.9	CM
									874-0543	8.4	CM				874-0348	4.5	CM
									874-0508	7.4	CM				874-0434	7.6	CM
									874-0534	6.4	C2M				874-0513	5.7	CM
									874-0413	7.6	C2M				874-0516	5.6	CM
									874-0327	6.6	C2M				874-0599	5.1	CM
									874-0319	4.5	M				874-0869	3.97	CM
									874-0502	7.9	M				874-0593	6.2	CM
									874-0509	7.5	M				874-0594	5.2	CM
									874-0152	8.3	C				874-0869	3.97	CM
									874-0670	8.8	C2				874-0903	5.3	CM
									874-0663	7.3	C2				M3	5.1	CM
									874-0664	6.9	C2				M5	6	CM
															874-0368	8.2	M
															874-0375	8.7	M
															874-0377	10.3	M
															874-0392	12.8	M
															874-0598	8.5	M
															874-0600	11.6	M
															874-0698	10.3	M
															874-0703	10.3	M
															874-0856	8	M
															874-0858	10.4	M
															874-0863	10.6	M
															874-0864	8.9	M
															874-0600	11.6	M
															874-0249	12.8	M
															874-0287	11.1	M
															874-0288	10	M
															874-0856	8	M
															874-0858	10.4	M
															874-0863	10.6	M
															874-0864	8.9	M
															874-0898	10.6	M
															874-0901	10.4	M
															874-0904	10.9	M
															874-0442	10.2	C2M
															874-0289	9	C2M
															874-0292	8.3	C2M
															874-0227	9.6	C2M
															874-0270	11	CC2
															874-0283	9.7	CC2
															874-0281	8.6	C
															874-0679	4.8	C
															874-0681	6.4	C
															874-0461	10.6	C
															874-0666	11.6	C2
															874-0668	12.6	C2
															874-0277	12.3	C2
															874-0280	12.2	C2
															938	5.5	CC2M
															940	4.4	CC2M
															942	12.6	M
															943	12.4	M

[truncated: 2 more sheets: Sup5, Sup7]
